# Supplementary material for: DNA-Binding Proteins and Passenger Proteins in Plasma DNA–Protein Complexes: Imprint of Parental Cells or Key Mediators of Carcinogenesis Processes?
Source: Int J Mol Sci. 2024 May 9;25(10):5165. doi: 10.3390/ijms25105165 (PMC11121045; doi:10.3390/ijms25105165)
Supplement: Supplementary file 1 [file ijms-25-05165-s001.zip]

Archive with 1 entries (1 files):
- ijms-2954253-supplementary.pdf
